# Supplementary material for: The assembly of neutrophil inflammasomes during COVID-19 is mediated by type I interferons
Source: PLoS Pathog. 2024 Aug 22;20(8):e1012368. doi: 10.1371/journal.ppat.1012368 (PMC11340896; doi:10.1371/journal.ppat.1012368)
Supplement: S1 Table — (XLSX) [file ppat.1012368.s008.xlsx]

## Sheet: Sheet1
Pathway	Source	Genes
HALLMARK_INTERFERON_ALPHA_RESPONSE	http://www.gsea-msigdb.org/gsea/msigdb/cards/HALLMARK_INTERFERON_ALPHA_RESPONSE	MX1	ISG15	OAS1	IFIT3	IFI44	IFI35	IRF7	RSAD2	IFI44L	IFITM1	IFI27	IRF9	OASL	EIF2AK2	IFIT2	CXCL10	TAP1	SP110	DDX60	UBE2L6	USP18	PSMB8	IFIH1	BST2	LGALS3BP	ADAR	ISG20	GBP2	IRF1	PLSCR1	PSMB9	HERC6	SAMD9	CMPK2	IFITM3	RTP4	STAT2	SAMD9L	LY6E	IFITM2	HELZ2	CXCL11	TRIM21	PARP14	TRIM26	PARP12	NMI	RNF31
GO_INTERLEUKIN_1_BETA_PRODUCTION	http://www.gsea-msigdb.org/gsea/msigdb/cards/GO_INTERLEUKIN_1_BETA_PRODUCTION	MIR877	MIR920	TLR6	NOD1	TRIM16	MALT1	LILRA2	TMEM106A	NLRP3	CARD16	GBP5	CCR7	SIRPA	PYHIN1	PYDC2	CX3CR1	AGER	ABCA1	S1PR3	EGR1	SERPINB1	NLRP7	F2R	F2RL1	NLRP1	CARD8	PANX1	PYDC1	GHSR	FOXP1	FFAR1	PYCARD	GSTP1	MR1	HSPB1	APOA1	FFAR4	IFI16	IFNG	IGF1	APP	LILRA5	IL1B	IL6	IL17A	ISL1	JAK2	LGALS9
GO_TOLL_LIKE_RECEPTOR_SIGNALING_PATHWAY	http://www.gsea-msigdb.org/gsea/msigdb/cards/GO_TOLL_LIKE_RECEPTOR_SIGNALING_PATHWAY	TANK	NR1H3	FLOT1	TNIP1	TLR6	TAB1	CNPY3	LILRA2	IRAK3	CD300A	TIRAP	CHUK	FCRL3	PIK3AP1	REG3G	CD300LF	TICAM1	CTSB	CTSK	CTSL	CTSS	DAB2IP	CYBA	DDX3X	NLRP6	ESR1	F2RL1	FGA	FGB	FGG	RAB11FIP2	SARM1	TAB2	GRAMD4	RFTN1	LILRA4	LY96	TAB3	APPL1	PTPN22	GFI1	SMPDL3B	TREML4	NLRP2B	GPS2	TBK1	UBQLN1	PIK3R4
GO_NLRP3_INFLAMMASOME_COMPLEX_ASSEMBLY	http://www.gsea-msigdb.org/gsea/msigdb/cards/GO_NLRP3_INFLAMMASOME_COMPLEX_ASSEMBLY	TLR6	NLRP3	GBP5	PYDC2	DDX3X	NLRC3	SIRT2	USP50	MEFV	EIF2AK2	DHX33	STMP1	TLR4	ATAT1	CPTP	AIM2	CD36
GO_PYROPTOSIS	http://www.gsea-msigdb.org/gsea/msigdb/cards/GO_PYROPTOSIS	DHX9	GSDME	GSDMA	NLRP9	NAIP	APIP	GSDMB	GSDMC	NLRC4	GSDMD	ZBP1	AIM2
KEGG_NOD_LIKE_RECEPTOR_SIGNALING_PATHWAY	http://www.gsea-msigdb.org/gsea/msigdb/cards/KEGG_NOD_LIKE_RECEPTOR_SIGNALING_PATHWAY	BIRC2	BIRC3	CARD18	CARD6	CARD8	CARD9	CASP1	CASP5	CASP8	CCL11	CCL13	CCL2	CCL5	CCL7	CCL8	CHUK	CXCL1	CXCL2	CXCL8	ERBIN	HSP90AA1	HSP90AB1	HSP90B1	IKBKB	IKBKG	IL18	IL1B	IL6	MAP3K7	MAPK1	MAPK10	MAPK11	MAPK12	MAPK13	MAPK14	MAPK3	MAPK8	MAPK9	MEFV	NAIP	NFKB1	NFKBIA	NFKBIB	NLRC4	NLRP1	NLRP3	NOD1	NOD2
REACTOME_INFLAMMASOMES	https://www.gsea-msigdb.org/gsea/msigdb/human/geneset/REACTOME_INFLAMMASOMES	NFKB2	P2RX7	NLRC4	NLRP1	HSP90AB1	HMOX1	MEFV	PYCARD	NFKB1	PANX1	TXN	CASP1	PSTPIP1	APP	NLRP3	AIM2		SUGT1	BCL2L1	BCL2	RELA	TXNIP
[truncated: 104 more columns]
